# Supplementary material for: Inhibition Mechanism of Chitooligosaccharide-Polyphenol Conjugates toward Polyphenoloxidase from Shrimp Cephalothorax
Source: Molecules. 2023 Jul 20;28(14):5560. doi: 10.3390/molecules28145560 (PMC10385636; doi:10.3390/molecules28145560)
Supplement: Supplementary file 1 [file molecules-28-05560-s001.zip]

Archive with 1 entries (1 files):
- molecules-2497992-supplementary.pdf
